# Supplementary material for: Identification and biodiversity patterns of Aspergillus species isolated from some soil invertebrates at high altitude using morphological characteristics and phylogenetic analyses
Source: PeerJ. 2023 Mar 28;11:e15035. doi: 10.7717/peerj.15035 (PMC10075209; doi:10.7717/peerj.15035)
Supplement: Supplemental Information 4 [file peerj-11-15035-s004.txt]

>Aspergillus_calidoustus_TU-1
TAACCTCCCACCCGTGAATACCTGACCAACGTTGCTTCGGCGGTGCGCCCCCCCCCCGGGGGTAGCCGCC
GGAGACCACACCGAACCTCCTGTCTTTAGTGTTGTCTGAGCTTGATAGCAAACCTATTAAAACTTTCAAC
AATGGATCTCTTGGTTCCGGCATCGATGAAGAACGCAGCGAACTGCGATAAGTAATGTGAATTGCAGAAT
TCAGTGAATCATCGAGTCTTTGAACGCACATTGCGCCCCCTGGCATTCCGGGGGGCATGCCTGTCCGAGC
GTCATTGCTGCCCTTCAAGCCCGGCTTGTGTGTTGGGTCGTCGTCCCCCCCGGGGGACGGGCCCGAAAGG
CAGCGGCGGCACCGCGTCCGGTCCTCGAGCGTATGGGGCTTTGTCACCCGCTCGATTAGGGCCGGCCGGG
CGCCAGCCGGCGTCTCCAACCTTCTATTTTACCAGGTTGACCTCGGATCAGGTAGGGATACCCGCTGAAC
TTAAGCATATCAATAAGACGGAGGAA
>Aspergillus_calidoustus_MW193320
TAACCTCCCACCCGTGAATACCTGACCAACGTTGCTTCGGCGGTGCGCCCCCCCCCCGGGGGTAGCCGCC
GGAGACCACACCGAACCTCCTGTCTTTAGTGTTGTCTGAGCTTGATAGCAAACCTATTAAAACTTTCAAC
AATGGATCTCTTGGTTCCGGCATCGATGAAGAACGCAGCGAACTGCGATAAGTAATGTGAATTGCAGAAT
TCAGTGAATCATCGAGTCTTTGAACGCACATTGCGCCCCCTGGCATTCCGGGGGGCATGCCTGTCCGAGC
GTCATTGCTGCCCTTCAAGCCCGGCTTGTGTGTTGGGTCGTCGTCCCCCCCGGGGGACGGGCCCGAAAGG
CAGCGGCGGCACCGCGTCCGGTCCTCGAGCGTATGGGGCTTTGTCACCCGCTCGATTAGGGCCGGCCGGG
CGCCAGCCGGCGTCTCCAACCTTCTATTTTACCAGGTTGACCTCGGATCAGGTAGGGATACCCGCTGAAC
TTAAGCATATCAATAAGACGGAGGAAG
>Aspergillus_ochraceus_TU-2
TACCTTGTTGCTTCGGCGAGCCCGCCCCCTTTTTCTTTTAGGGGGCACAG
CGCTCGCCGGAGACACCAACGTGAACACTGTCTGAAGTTTTGTCGTCTGA
GTCGATTGTATCGCAATCAGTTAAAACTTTCAACAATGGATCTCTTGGTT
CCGGCATCGATGAAGAACGCAGCGAAATGCGATAATTAATGTGAATTGCA
GAATTCAGTGAATCATCGAGTCTTTGAACGCACATTGCACCCCCTGGTAT
TCCGGGGGGTATGCCTGTCCGAGCGTCATTGCTGCCCTCAAGCACGGCTT
GTGTGTTGGGTCGTCGTCCCCCCCCAGGGGGACGGGCCCGAAAGGCAGCG
GCGGCACCGCGTCCGGTCCTCGAGCGTATGGGGCTTTGTCACCCGCTCTT
GTAGGCCCGGCCGGCTGCTGGCCGACGCTGAAAAGCAACCAACTATTTTT
CCAGGTTGACCTCGGATCAGGTAGGGATACCCGCTGAACTTAAGCATATC
>Aspergillus_ochraceus_MT582750
TACCTTGTTGCTTCGGCGAGCCCGCCCCCTTTTTCTTTTAGGGGGCACAG
CGCTCGCCGGAGACACCAACGTGAACACTGTCTGAAGTTTTGTCGTCTGA
GTCGATTGTATCGCAATCAGTTAAAACTTTCAACAATGGATCTCTTGGTT
CCGGCATCGATGAAGAACGCAGCGAAATGCGATAATTAATGTGAATTGCA
GAATTCAGTGAATCATCGAGTCTTTGAACGCACATTGCACCCCCTGGTAT
TCCGGGGGGTATGCCTGTCCGAGCGTCATTGCTGCCCTCAAGCACGGCTT
GTGTGTTGGGTCGTCGTCCCCCCCCAGGGGGACGGGCCCGAAAGGCAGCG
GCGGCACCGCGTCCGGTCCTCGAGCGTATGGGGCTTTGTCACCCGCTCTT
GTAGGCCCGGCCGGCTGCTGGCCGACGCTGAAAAGCAACCAACTATTTTT
CCAGGTTGACCTCGGATCAGGTAGGGATACCCGCTGAACTTAAGCATATC
>Aspergillus_neoflavipes_TU-3
TACCACTGTTGCTTCGGCGGGCCCGCCAGCCTAGCTGGCCGCCGGGGGGC
TTCTGCCCCCGGGCCCGCGCCCGCCGGAGACCCCAACACGAACACTGTTT
CTGAAAGCCTGTATGAATCCGATTCTTTGTAATCAGTTAAAACTTTCAAC
AATGGATCTCTTGGTTCCGGCATCGATGAAGAACGCAGCGAAATGCGATA
ACTAATGTGAATTGCAGAATTCAGTGAATCATCGAGTCTTTGAACGCACA
TTGCGCCCCCTGGTATTCCGGGGGGCATGCCTGTCCGAGCGTCATTACTG
CCCTCAAGCCCGGCTTGTATTGGGTCCTCGTCCCCCCGGGGACGGGCCCG
AAAGGCAGCGGCGGCACCGCGTCCGGTCCTCGAGCGTATGGGGCTTTGTC
ACCCGCTCTGTAGGCCCGGCCGGCGCCAGCCCACGCAGATCATCCTTTTT
TTCAGGTTGACCTCGGATCAGGTAGGGATACCCGCTGAACTTAAGCATAT
>Aspergillus_neoflavipes_MH938722
GGCTCGGAGTGAGGGTCTCGTGGCCCACCTCCCACCCGTGACTACTGTACCACTGTTGCTTCGGCGGGCC
CGCCAGCCTAGCTGGCCGCCGGGGGGCTTCTGCCCCCGGGCCCGCGCCCGCCGGAGACCCCAACACGAAC
ACTGTTTCTGAAAGCCTGTATGAATCCGATTCTTTGTAATCAGTTAAAACTTTCAACAATGGATCTCTTG
GTTCCGGCATCGATGAAGAACGCAGCGAAATGCGATAACTAATGTGAATTGCAGAATTCAGTGAATCATC
GAGTCTTTGAACGCACATTGCGCCCCCTGGTATTCCGGGGGGCATGCCTGTCCGAGCGTCATTACTGCCC
TCAAGCCCGGCTTGTATTGGGTCCTCGTCCCCCCGGGGACGGGCCCGAAAGGCAGCGGCGGCACCGCGTC
CGGTCCTCGAGCGTATGGGGCTTTGTCACCCGCTCTGTAGGCCCGGCCGGCGCCAGCCCACGCAGATCAT
CCTTTTTTTCAGGTTGACCTCGGATCAGGTAGGGATACCCGCTGAACTTAAGCATATCAAAAAGGCGGAG
GAAAAAGAAAAAGG
>Aspergillus_venezuelensis_TU-4
ATGGGTAAAGAAGAGCGTAGCCACCTCAACATCGTCGTTATCGGCCACGTCGATTCCGGCAAGTCCACCA
CCACTGGTCACATGATCTACAAGTGTGGTGGTATTGACCAGCGTACCATCGAGAAGTTCGAGAAGGAGGC
TGCTGAGCTCGGAAAGGGTTCCTTCAAGTACGCCTGGGTTCTTGACAAGCTCAAGGCCGAGCGTGAGCGT
GGTATCACCATCGATATCGCTCTCTGGAAGTTCCAGACCTCCAAGTATGAGGTCACCGTCATCGATGCCC
CCGGTCACCGTGATTTCATCAAGAACATGATCACTGGTACCTCCCAGGCCGATTGCGCTATTCTCATCAT
CGCCTCCGGCACTGGTGAGTTCGAGGCTGGTATCTCCAAGGATGGCCAGACCCGTGAGCACGCTCTGCTT
GCCTTCACCCTCGGTGTCAAGCAGCTCATTGTTGCCCTCAACAAGATGGACACCTGCAAGTGGTCCGAGG
AGCGTTACAACGAGATTGTCAAGGAGACCTCCAACTTCATCAAGAAGGTCGGCTACAACCCCAAGGCCGT
TCCCTTCGTCCCCATCTCCGGCTTCAACGGCGACAACATGCTTGAGGCCTCCACCAACTGCCCCTGGTAC
AAGGGTTGGGAGAAGGAGACCAAGGCTGGCAAGGCCACCGGAAAGACCCTTCTCGAGGCCATCGACGCCA
TCGAGCCCCCCGTCCGTCCTTCCAACAAGCCCCTGCGTCTTCCCCTCCAGGATGTGTACAAGATCTCCGG
TATTGGCACAGTTCCCGTCGGTCGTGTCGAGACTGGTATCATCAGCCCCGGCATGGTCGTCACCTTCGCT
CCCGCCAACGTCACCACTGAAGTCAAGTCCGTCGAGATGCACCACCAGCAGCTCAAGGCCGGTAACCCCG
GTGACAACGTCGGCTTCAACGTCAAGAACGTCTCCGTCAAGGAGGTTCGCCGTGGTAACGTCGCTTCCGA
CTCCAAGAACGACCCCGCCGCTGGCTGTGACTCCTTCAACGCCCAGGTCATTGTCCTGAACCACCCCGGT
CAGGTCGGCGCTGGATACGCTCCCGTCCTCGATTGCCACACTGCCCACATTGCTTGCAAGTTCGCTGAGC
TCCTCGAGAAGATCGATCGCCGTACCGGTAAGGCCACCGAGACCTCCCCCAAGTTCATCAAGTCCGGTGA
TGCCGCTATCGTCAAGATGGTTCCCTCCAAGCCCATGTGTGTTGAGACCTTCACCGACTACCCCCCTCTC
GGTCGTTTCGCCGTCCGTGACATGCGCCAGACCGTTGCCGTCGGTGTCATCAAGTCCGTTGTTAAGAACG
CTGGTGGCGCTGGCAAGGTCACCAAGGCCGCTGCCAAGGCTGGTAAGAAATAA
>Aspergillus_venezuelensis_NR172042
ATGGGTAAAGAAGAGCGTAGCCACCTCAACATCGTCGTTATCGGCCACGTCGATTCCGGCAAGTCCACCA
CCACTGGTCACATGATCTACAAGTGTGGTGGTATTGACCAGCGTACCATCGAGAAGTTCGAGAAGGAGGC
TGCTGAGCTCGGAAAGGGTTCCTTCAAGTACGCCTGGGTTCTTGACAAGCTCAAGGCCGAGCGTGAGCGT
GGTATCACCATCGATATCGCTCTCTGGAAGTTCCAGACCTCCAAGTATGAGGTCACCGTCATCGATGCCC
CCGGTCACCGTGATTTCATCAAGAACATGATCACTGGTACCTCCCAGGCCGATTGCGCTATTCTCATCAT
CGCCTCCGGCACTGGTGAGTTCGAGGCTGGTATCTCCAAGGATGGCCAGACCCGTGAGCACGCTCTGCTT
GCCTTCACCCTCGGTGTCAAGCAGCTCATTGTTGCCCTCAACAAGATGGACACCTGCAAGTGGTCCGAGG
AGCGTTACAACGAGATTGTCAAGGAGACCTCCAACTTCATCAAGAAGGTCGGCTACAACCCCAAGGCCGT
TCCCTTCGTCCCCATCTCCGGCTTCAACGGCGACAACATGCTTGAGGCCTCCACCAACTGCCCCTGGTAC
AAGGGTTGGGAGAAGGAGACCAAGGCTGGCAAGGCCACCGGAAAGACCCTTCTCGAGGCCATCGACGCCA
TCGAGCCCCCCGTCCGTCCTTCCAACAAGCCCCTGCGTCTTCCCCTCCAGGATGTGTACAAGATCTCCGG
TATTGGCACAGTTCCCGTCGGTCGTGTCGAGACTGGTATCATCAGCCCCGGCATGGTCGTCACCTTCGCT
CCCGCCAACGTCACCACTGAAGTCAAGTCCGTCGAGATGCACCACCAGCAGCTCAAGGCCGGTAACCCCG
GTGACAACGTCGGCTTCAACGTCAAGAACGTCTCCGTCAAGGAGGTTCGCCGTGGTAACGTCGCTTCCGA
CTCCAAGAACGACCCCGCCGCTGGCTGTGACTCCTTCAACGCCCAGGTCATTGTCCTGAACCACCCCGGT
CAGGTCGGCGCTGGATACGCTCCCGTCCTCGATTGCCACACTGCCCACATTGCTTGCAAGTTCGCTGAGC
TCCTCGAGAAGATCGATCGCCGTACCGGTAAGGCCACCGAGACCTCCCCCAAGTTCATCAAGTCCGGTGA
TGCCGCTATCGTCAAGATGGTTCCCTCCAAGCCCATGTGTGTTGAGACCTTCACCGACTACCCCCCTCTC
GGTCGTTTCGCCGTCCGTGACATGCGCCAGACCGTTGCCGTCGGTGTCATCAAGTCCGTTGTTAAGAACG
CTGGTGGCGCTGGCAAGGTCACCAAGGCCGCTGCCAAGGCTGGTAAGAAATAA
>Aspergillus_caespitosus_TU-5
ACCTTACCACTGTTGCTTCGGCGAGGAGCCCCTTCCGGGGGGCGAGTCGC
CGGGGACCACATGAACTTCTTGATTGTAGAGTTGCGTCTGAGCCTGAAAT
ATAAATCAGTCAAAACTTTCAACAATGGATCTCTTGGTTCCGGCATCGAT
GAAGAACGCAGCGAACTGCGATAAGTAATGTGAATTGCAGAATTCAGTGA
ATCATCGAGTCTTTGAACGCACATTGCGCCCCCTGGCATTCCGGGGGGCA
TGCCTGTCCGAGCGTCATTGCTGCCCTTCAAGCCCGGCTTGTGTGTTGGG
TCGTCGTCCCCTCCGGGGGACGGGCCCGAAAGGCAGCGGCGGCACCGCGT
CCGGTCCTCGAGCGTATGGGGCTTTGTCACCCGCTCGATAAGGACCGGCC
GGGCGCCAGCCGGCGTCTCCAACCTTTTTTTCTCAGGTTGACCTCGGATC
AGGTAGGGATACCCGCTGAACTTAAGCATATCATAAGGCCGGGAGGAACA
>Aspergillus_caespitosus_TU-6
ATACCTTACCACTGTTGCTTCGGCGAGGAGCCCCTTCCGGGGGGCGAGTC
GCCGGGGACCACATGAACTTCTTGATTGTAGAGTTGCGTCTGAGCCTGAA
ATATAAATCAGTCAAAACTTTCAACAATGGATCTCTTGGTTCCGGCATCG
ATGAAGAACGCAGCGAACTGCGATAAGTAATGTGAATTGCAGAATTCAGT
GAATCATCGAGTCTTTGAACGCACATTGCGCCCCCTGGCATTCCGGGGGG
CATGCCTGTCCGAGCGTCATTGCTGCCCTTCAAGCCCGGCTTGTGTGTTG
GGTCGTCGTCCCCTCCGGGGGACGGGCCCGAAAGGCAGCGGCGGCACCGC
GTCCGGTCCTCGAGCGTATGGGGCTTTGTCACCCGCTCGATAAGGACCGG
CCGGGCGCCAGCCGGCGTCTCCAACCTTTTTTTCTCAGGTTGACCTCGGA
>Aspergillus_caespitosus_MF967276
GGGGGGAGGCCTCCGGGCGCCCAACCTCCCACCCGTGAATACCTTACCACTGTTGCTTCGGCGAGGAGCC
CCTTCCGGGGGGCGAGTCGCCGGGGACCACATGAACTTCTTGATTGTAGAGTTGCGTCTGAGCCTGAAAT
ATAAATCAGTCAAAACTTTCAACAATGGATCTCTTGGTTCCGGCATCGATGAAGAACGCAGCGAACTGCG
ATAAGTAATGTGAATTGCAGAATTCAGTGAATCATCGAGTCTTTGAACGCACATTGCGCCCCCTGGCATT
CCGGGGGGCATGCCTGTCCGAGCGTCATTGCTGCCCTTCAAGCCCGGCTTGTGTGTTGGGTCGTCGTCCC
CTCCGGGGGACGGGCCCGAAAGGCAGCGGCGGCACCGCGTCCGGTCCTCGAGCGTATGGGGCTTTGTCAC
CCGCTCGATAAGGACCGGCCGGGCGCCAGCCGGCGTCTCCAACCTTTTTTTCTCAGGTTGACCTCGGATC
AGGTAGGGATACCCGCTGAACTTAAGCATATCATAAAGCCGGAAGAATCATTACCGAGTGAGGGCTGCCT
CCGGGCGCCCAACCTCCCACCGGTGAAATACCTTACCACTGTTTGCTTCGGCGAGAAGCCCTTCGGGGGG
CGAGTCGCCGGGGACCACATGAACTTCTTGATTGTAGAGTTGCGTCTGAGCCTGAAATATAAATCAGTCA
AAACTTTCACAATGGATCTCTGGTTTCGCATCGATAAGAACGCACGTACTGCGATAGTAATGTGAATTGC
AGAACTCAGTGAATCATGAGTCTTTTGAACGCCAATTGCGCCCTGGCATCGGGGGGCATGCTGTCAGCGT
CATTGCTGCCTTCAGCCGGCTGGTGTGTTGGGGTCGTCGTTCCCTCGGGGGGACGGGGCGAAAGCAACGG
CGACCGTCGTCTCGACGTATGGGGCTTGTACCGCTCGATAGGACGCAGGCCACCCCTCTCCCAACTTTTC
AGTGACTCGAACGTGGGATACCCTGACTAGCTAGATCGGAGAGAGAGA
>Aspergillus_venezuelensis_TU-8
ATGGGTAAAGAAGAGCGTAGCCACCTCAACATCGTCGTTATCGGCCACGTCGATTCCGGCAAGTCCACCA
CCACTGGTCACATGATCTACAAGTGTGGTGGTATTGACCAGCGTACCATCGAGAAGTTCGAGAAGGAGGC
TGCTGAGCTCGGAAAGGGTTCCTTCAAGTACGCCTGGGTTCTTGACAAGCTCAAGGCCGAGCGTGAGCGT
GGTATCACCATCGATATCGCTCTCTGGAAGTTCCAGACCTCCAAGTATGAGGTCACCGTCATCGATGCCC
CCGGTCACCGTGATTTCATCAAGAACATGATCACTGGTACCTCCCAGGCCGATTGCGCTATTCTCATCAT
CGCCTCCGGCACTGGTGAGTTCGAGGCTGGTATCTCCAAGGATGGCCAGACCCGTGAGCACGCTCTGCTT
GCCTTCACCCTCGGTGTCAAGCAGCTCATTGTTGCCCTCAACAAGATGGACACCTGCAAGTGGTCCGAGG
AGCGTTACAACGAGATTGTCAAGGAGACCTCCAACTTCATCAAGAAGGTCGGCTACAACCCCAAGGCCGT
TCCCTTCGTCCCCATCTCCGGCTTCAACGGCGACAACATGCTTGAGGCCTCCACCAACTGCCCCTGGTAC
AAGGGTTGGGAGAAGGAGACCAAGGCTGGCAAGGCCACCGGAAAGACCCTTCTCGAGGCCATCGACGCCA
TCGAGCCCCCCGTCCGTCCTTCCAACAAGCCCCTGCGTCTTCCCCTCCAGGATGTGTACAAGATCTCCGG
TATTGGCACAGTTCCCGTCGGTCGTGTCGAGACTGGTATCATCAGCCCCGGCATGGTCGTCACCTTCGCT
CCCGCCAACGTCACCACTGAAGTCAAGTCCGTCGAGATGCACCACCAGCAGCTCAAGGCCGGTAACCCCG
GTGACAACGTCGGCTTCAACGTCAAGAACGTCTCCGTCAAGGAGGTTCGCCGTGGTAACGTCGCTTCCGA
CTCCAAGAACGACCCCGCCGCTGGCTGTGACTCCTTCAACGCCCAGGTCATTGTCCTGAACCACCCCGGT
CAGGTCGGCGCTGGATACGCTCCCGTCCTCGATTGCCACACTGCCCACATTGCTTGCAAGTTCGCTGAGC
TCCTCGAGAAGATCGATCGCCGTACCGGTAAGGCCACCGAGACCTCCCCCAAGTTCATCAAGTCCGGTGA
TGCCGCTATCGTCAAGATGGTTCCCTCCAAGCCCATGTGTGTTGAGACCTTCACCGACTACCCCCCTCTC
GGTCGTTTCGCCGTCCGTGACATGCGCCAGACCGTTGCCGTCGGTGTCATCAAGTCCGTTGTTAAGAACG
CTGGTGGCGCTGGCAAGGTCACCAAGGCCGCTGCCAAGGCTGGTAAGAAATAA
>Aspergillus_flavipes_TU-9
TACCACTGTTGCTTCGGCGGGCCCGCCAGCCTAGCTGGCCGCCGGGGGGC
TTCTGCCCCCGGGCCCGCGCCCGCCGGAGACCCCAACACGAACACTGTTT
CTGAAAGCCTGTATGAATCCGATTCTTTGTAATCAGTTAAAACTTTCAAC
AATGGATCTCTTGGTTCCGGCATCGATGAAGAACGCAGCGAAATGCGATA
ACTAATGTGAATTGCAGAATTCAGTGAATCATCGAGTCTTTGAACGCACA
TTGCGCCCCCTGGTATTCCGGGGGGCATGCCTGTCCGAGCGTCATTACTG
CCCTCAAGCCCGGCTTGTATTGGGTCCTCGTCCCCCCGGGGACGGGCCCG
AAAGGCAGCGGCGGCACCGCGTCCGGTCCTCGAGCGTATGGGGCTTTGTC
ACCCGCTCTGTAGGCCCGGCCGGCGCCAGCCCACGCAGATCATCCTTTTT
>Aspergillus_flavipes_MN956655
GCTTCCGTAGGGTGAACCTGCGGAAGGATCATTACCGAGTGAGGGTCCTCGTGGCCCAACCTCCCACCCG
TGACTACTGTACCACTGTTGCTTCGGCGGGCCCGCCAGCCTAGCTGGCCGCCGGGGGGCTTCTGCCCCCG
GGCCCGCGCCCGCCGGAGACCCCAACACGAACACTGTTTCTGAAAGCCTGTATGAATCCGATTCTTTGTA
ATCAGTTAAAACTTTCAACAATGGATCTCTTGGTTCCGGCATCGATGAAGAACGCAGCGAAATGCGATAA
CTAATGTGAATTGCAGAATTCAGTGAATCATCGAGTCTTTGAACGCACATTGCGCCCCCTGGTATTCCGG
GGGGCATGCCTGTCCGAGCGTCATTACTGCCCTCAAGCCCGGCTTGTATTGGGTCCTCGTCCCCCCGGGG
ACGGGCCCGAAAGGCAGCGGCGGCACCGCGTCCGGTCCTCGAGCGTATGGGGCTTTGTCACCCGCTCTGT
AGGCCCGGCCGGCGCCAGCCCACGCAGATCATCCTTTTTTTTCAGGTGACCTCGGATCAG
>Aspergillus_caespitosus_TU-13
GAATACCTTACCACTGTTGCTTCGGCGAGGAGCCCCTTCCGGGGGGCGAG
TCGCCGGGGACCACATGAACTTCTTGATTGTAGAGTTGCGTCTGAGCCTG
AAATATAAATCAGTCAAAACTTTCAACAATGGATCTCTTGGTTCCGGCAT
CGATGAAGAACGCAGCGAACTGCGATAAGTAATGTGAATTGCAGAATTCA
GTGAATCATCGAGTCTTTGAACGCACATTGCGCCCCCTGGCATTCCGGGG
GGCATGCCTGTCCGAGCGTCATTGCTGCCCTTCAAGCCCGGCTTGTGTGT
TGGGTCGTCGTCCCCTCCGGGGGACGGGCCCGAAAGGCAGCGGCGGCACC
GCGTCCGGTCCTCGAGCGTATGGGGCTTTGTCACCCGCTCGATAAGGACC
GGCCGGGCGCCAGCCGGCGTCTCCAACCTTTTTTTCTCAGGTTGACCTCG
GATCAGGTAGGGATACCCGCTGAACTTAAGCATATCAATAAGCGGAAGAA
CACAACCAAGTGAGGGCTGCACCAGGCGCCCGCCTCCACGGAGAATACGT
>Aspergillus_caespitosus_TU-14
GGGAAGATCATTCCGAGTGAGGGTGCCTCCGGCGCCACCTCCCACCCGTGAATACCTTACCACTGTTGCT
TCGGCGAGGAGCCCCTTCCGGGGGGCGAGTCGCCGGGGACCACATGAACTTCTTGATTGTAGAGTTGCGT
CTGAGCCTGAAATATAAATCAGTCAAAACTTTCAACAATGGATCTCTTGGTTCCGGCATCGATGAAGAAC
GCAGCGAACTGCGATAAGTAATGTGAATTGCAGAATTCAGTGAATCATCGAGTCTTTGAACGCACATTGC
GCCCCCTGGCATTCCGGGGGGCATGCCTGTCCGAGCGTCATTGCTGCCCTTCAAGCCCGGCTTGTGTGTT
GGGTCGTCGTCCCCTCCGGGGGACGGGCCCGAAAGGCAGCGGCGGCACCGCGTCCGGTCCTCGAGCGTAT
GGGGCTTTGTCACCCGCTCGATAAGGACCGGCCGGGCGCCAGCCGGCGTCTCCAACCTTTTTTTCTCAGG
TTGACCTCGGATCAGGTAGGGATACCCGCTGAACTTAAGCATATCAATAAGCGGAGGA
>Aspergillus_flavipes_TU-15
GTACCACTGTTGCTTCGGCGGGCCCGCCAGCCTAGCTGGCCGCCGGGGGG
CTTCTGCCCCCGGGCCCGCGCCCGCCGGAGACCCCAACACGAACACTGTT
TCTGAAAGCCTGTATGAATCCGATTCTTTGTAATCAGTTAAAACTTTCAA
CAATGGATCTCTTGGTTCCGGCATCGATGAAGAACGCAGCGAAATGCGAT
AACTAATGTGAATTGCAGAATTCAGTGAATCATCGAGTCTTTGAACGCAC
ATTGCGCCCCCTGGTATTCCGGGGGGCATGCCTGTCCGAGCGTCATTACT
GCCCTCAAGCCCGGCTTGTATTGGGTCCTCGTCCCCCCGGGGACGGGCCC
GAAAGGCAGCGGCGGCACCGCGTCCGGTCCTCGAGCGTATGGGGCTTTGT
CACCCGCTCTGTAGGCCCGGCCGGCGCCAGCCCACGCATATCATCCTTTT
TTTCAGGTTGACCTCGGATCAGGTAGGGATACCCGCTGAACTTAATCATA
>Aspergillus_europaeus_TU-16
GTACCTTGTTGCTTCGGCGGGCCCGCCATTCGTGGCCGCCGGGGGGCATC
TCGCCCCCGGGCCCGCGCCCGCCGGAGACACCAACACGAACACTGTCTGA
AGGTTGCAGTCTGAGTCGATTTATTTAATCGTTAAAACTTTCAACAACGG
ATCTCTTGGTTCCGGCATCGATGAAGAACGCAGCGAAATGCGATAATTAA
TGTGAATTGCAGAATTCAGTGAATCATCGAGTCTTTGAACGCACATTGCG
CCCCCTGGTATTCCGGGGGGCATGCCTGTCCGAGCGTCATTGCTGCCCTC
AAGCACGGCTTGTGTGTTGGGTCGCCGTCCCCTTCCCGGGGGACGGGCCC
GAAAGGCAGCGGCGGCACCGCGTCCGGTCCTCGAGCGTATGGGGCTTTGT
CACCCGCTCTGTAGGCCCGGCCGGCGCCTGCCGACCGCCAACCTTTTTTT
>Aspergillus_europaeus_MT582747
AGGATCATTACCGAGTGAGGACCTAACCGGTCCAACCTCCCACCCGTGTCTATCGTACCTTGTTGCTTCG
GCGGGCCCGCCATTCGTGGCCGCCGGGGGGCATCTCGCCCCCGGGCCCGCGCCCGCCGGAGACACCAACA
CGAACACTGTCTGAAGGTTGCAGTCTGAGTCGATTTATTTAATCGTTAAAACTTTCAACAACGGATCTCT
TGGTTCCGGCATCGATGAAGAACGCAGCGAAATGCGATAATTAATGTGAATTGCAGAATTCAGTGAATCA
TCGAGTCTTTGAACGCACATTGCGCCCCCTGGTATTCCGGGGGGCATGCCTGTCCGAGCGTCATTGCTGC
CCTCAAGCACGGCTTGTGTGTTGGGTCGCCGTCCCCTTCCCGGGGGACGGGCCCGAAAGGCAGCGGCGGC
ACCGCGTCCGGTCCTCGAGCGTATGGGGCTTTGTCACCCGCTCTGTAGGCCCGGCCGGCGCCTGCCGACC
ACCAACCTTTTTTTAACCAGGTTGACCTCGGATCAGGTAGGGATACCCGCTGAACTTAAGCATATCAATA
AGCGGAGGAAAAGAAACCAACCGGGATTGCCTCAGTAACGGCGAGTGAAGCGGCAAAAGCTCAAATTTGA
AATCTGGCTCCTTCGGGGTCCGAGTTGTAATTTGCAGAGGATGCTTCGGTTGCGGCCCCCATCTAAGTAC
CCTGGAACGGGTCGTCATAGAGGGTGAGAATCCCGTATGGGATGGGGTGTC
>Aspergillus_ustus_TU-19
AATACCTGACCAACGTTGCTTCGGCGGTGCGCCCCCCCCCGGGGGTAGCC
GCCGGAGACCACACCGAACCTCCTGTCTTTAGTGTTGTCTGAGCTTGATA
GCAAACCTATTAAAACTTTCAACAATGGATCTCTTGGTTCCGGCATCGAT
GAAGAACGCAGCGAACTGCGATAAGTAATGTGAATTGCAGAATTCAGTGA
ATCATCGAGTCTTTGAACGCACATTGCGCCCCCTGGCATTCCGGGGGGCA
TGCCTGTCCGAGCGTCATTGCTGCCCTTCAAGCCCGGCTTGTGTGTTGGG
TCGTCGTCCCCCCCGGGGGACGGGCCCGAAAGGCAGCGGCGGCACCGCGT
CCGGTCCTCGAGCGTATGGGGCTTTGTCACCCGCTCGATTAGGGCCGGCC
GGGCGCCAGCCGGCGTCTCCAACCTTCTATTTTACCAGGTTGACCTCGGA
>Aspergillus_ustus_KY203997
GGGGGTTCGGAAGTCAGTCTGCCCCGGGCAGGCCTAACCTCCCACCCGTGAATACCTGACCAACGTTGCT
TCGGCGGTGCGCCCCCCCCCGGGGGTAGCCGCCGGAGACCACACCGAACCTCCTGTCTTTAGTGTTGTCT
GAGCTTGATAGCAAACCTATTAAAACTTTCAACAATGGATCTCTTGGTTCCGGCATCGATGAAGAACGCA
GCGAACTGCGATAAGTAATGTGAATTGCAGAATTCAGTGAATCATCGAGTCTTTGAACGCACATTGCGCC
CCCTGGCATTCCGGGGGGCATGCCTGTCCGAGCGTCATTGCTGCCCTTCAAGCCCGGCTTGTGTGTTGGG
TCGTCGTCCCCCCCGGGGGACGGGCCCGAAAGGCAGCGGCGGCACCGCGTCCGGTCCTCGAGCGTATGGG
GCTTTGTCACCCGCTCGATTAGGGCCGGCCGGGCGCCAGCCGGCGTCTCCAACCTTCTATTTTACCAGGT
TGACCTCGGATCAGGTAGGGATACCCGCTGAACTTAAGCATATCAATAAGCGGAGAAAATCTTACCGAGT
GCAGTCTGCCCCGGGCAGGCCTAACCTCCCACCCGTGAATACCTGACCAACGTTGCTTCGCGGTGCGCCC
CCCCCGGGGGTTACCCCCGGAACCCACCAAACCCCGTTTTTTGTGTTGTC
>Aspergillus_aculeatus_TU-20
ACCGTACCCTGTTGCTTCGGCGGGCCCGCCTTCGGGCGGCCCGGGGCCTG
CCCCCGGGACCGCGCCCGCCGGAGACCCCAATGGAACACTGTCTGAAAGC
GTGCAGTCTGAGTTGATTGATACCAATCAGTTAAAACTTTCAACAATGGA
TCTCTTGGTTCCGGCATCGATGAAGAACGCAGCGAAATGCGATAACTAAT
GTGAATTGCAGAATTCAGTGAATCATCGAGTCTTTGAACGCACATTGCGC
CCCCTGGTATTCCGGGGGGCATGCCTGTCCGAGCGTCATTTCTCCCCTCC
AGCCCCGCTGGTTGTTGGGCCGCGCCCCCCCGGGGGCGGGCCTCGAGAGA
AACGGCGGCACCGTCCGGTCCTCGAGCGTATGGGGCTCTGTCACCCGCTC
TATGGGCCCGGCCGGGGCTTGCCTCGACCCCCAATCTTCTCAGATTGACC
TCGGATCAGGTAGGGATACCCGCTGAACTTAAGCATATCAATAAGGCCGA
>Aspergillus_aculeatus_MN795742
AACAAAGGGCTTTCGTAGGTGACCTGCGGAAGGATCATTACCGAGTGCTGGGTCCTTCGGGGCCCAACCT
CCCACCCGTGCTTACCGTACCCTGTTGCTTCGGCGGGCCCGCCTTCGGGCGGCCCGGGGCCTGCCCCCGG
GACCGCGCCCGCCGGAGACCCCAATGGAACACTGTCTGAAAGCGTGCAGTCTGAGTTGATTGATACCAAT
CAGTTAAAACTTTCAACAATGGATCTCTTGGTTCCGGCATCGATGAAGAACGCAGCGAAATGCGATAACT
AATGTGAATTGCAGAATTCAGTGAATCATCGAGTCTTTGAACGCACATTGCGCCCCCTGGTATTCCGGGG
GGCATGCCTGTCCGAGCGTCATTTCTCCCCTCCAGCCCCGCTGGTTGTTGGGCCGCGCCCCCCCGGGGGC
GGGCCTCGAGAGAAACGGCGGCACCGTCCGGTCCTCGAGCGTATGGGGCTCTGTCACCCGCTCTATGGGC
CCGGCCGGGGCTTGCCTCGACCCCCAATCTTCTCAGATTGACCTCGGATCAGGTAGGGATACCCGCTGAA
CTTAAGCATATCAATAAGGCCGGGAGGAA
>Aspergillus_flavus_TU-23
CTGTACCTTAGTTGCTTCGGCGGGCCCGCCATTCGTGGCCGCCGGGGGCT
CTCAGCCCCGGGCCCGCGCCCGCCGGAGACACCACGAACTCTGTCTGATC
TAGTGAAGTCTGAGTTGATTGTATCGCAATCAGTTAAAACTTTCAACAAT
GGATCTCTTGGTTCCGGCATCGATGAAGAACGCAGCGAAATGCGATAACT
AGTGTGAATTGCAGAATTCCGTGAATCATCGAGTCTTTGAACGCACATTG
CGCCCCCTGGTATTCCGGGGGGCATGCCTGTCCGAGCGTCATTGCTGCCC
ATCAAGCACGGCTTGTGTGTTGGGTCGTCGTCCCCTCTCCGGGGGGGACG
GGCCCCAAAGGCAGCGGCGGCACCGCGTCCGATCCTCGAGCGTATGGGGC
TTTGTCACCCGCTCTGTAGGCCCGGCCGGCGCTTGCCGAACGCAAATCAA
TCTTTTTCCAGGTTGACCTCGGATCAAGTAGGGATACCCGCTGAACTTAA
>Aspergillus_flavus_MT635198
CTGTACCTTAGTTGCTTCGGCGGGCCCGCCATTCGTGGCCGCCGGGGGCT
CTCAGCCCCGGGCCCGCGCCCGCCGGAGACACCACGAACTCTGTCTGATC
TAGTGAAGTCTGAGTTGATTGTATCGCAATCAGTTAAAACTTTCAACAAT
GGATCTCTTGGTTCCGGCATCGATGAAGAACGCAGCGAAATGCGATAACT
AGTGTGAATTGCAGAATTCCGTGAATCATCGAGTCTTTGAACGCACATTG
CGCCCCCTGGTATTCCGGGGGGCATGCCTGTCCGAGCGTCATTGCTGCCC
ATCAAGCACGGCTTGTGTGTTGGGTCGTCGTCCCCTCTCCGGGGGGGACG
GGCCCCAAAGGCAGCGGCGGCACCGCGTCCGATCCTCGAGCGTATGGGGC
TTTGTCACCCGCTCTGTAGGCCCGGCCGGCGCTTGCCGAACGCAAATCAA
TCTTTTTCCAGGTTGACCTCGGATCAAGTAGGGATACCCGCTGAACTTAA
>Aspergillus_oryzae_TU-24
AGGGTGAACCTGCGGAAGGATCATTACCGAGTGTAGGGTTCCTAGCGAGCCCAACCTCCCACCCGTGTTT
ACTGTACCTTAGTTGCTTCGGCGGGCCCGCCATTCGTGGCCGCCGGGGGCTCTCAGCCCCGGGCCCGCGC
CCGCCGGAGACACCACGAACTCTGTCTGATCTAGTGAAGTCTGAGTTGATTGTATCGCAATCAGTTAAAA
CTTTCAACAATGGATCTCTTGGTTCCGGCATCGATGAAGAACGCAGCGAAATGCGATAACTAGTGTGAAT
TGCAGAATTCCGTGAATCATCGAGTCTTTGAACGCACATTGCGCCCCCTGGTATTCCGGGGGGCATGCCT
GTCCGAGCGTCATTGCTGCCCATCAAGCACGGCTTGTGTGTTGGGTCGTCGTCCCCTCTCCGGGGGGGAC
GGGCCCCAAAGGCAGCGGCGGCACCGCGTCCGATCCTCGAGCGTATGGGGCTTTGTCACCCGCTCTGTAG
GCCCGGCCGGCGCTTGCCGAACGCAAATCAATCTTTTTCCAGGTTGACCTCGGATCAGGTAGGGATACCC
GCTGAACTTAAGCATA
>Aspergillus_oryzae_MW331693
AGGGTGAACCTGCGGAAGGATCATTACCGAGTGTAGGGTTCCTAGCGAGCCCAACCTCCCACCCGTGTTT
ACTGTACCTTAGTTGCTTCGGCGGGCCCGCCATTCGTGGCCGCCGGGGGCTCTCAGCCCCGGGCCCGCGC
CCGCCGGAGACACCACGAACTCTGTCTGATCTAGTGAAGTCTGAGTTGATTGTATCGCAATCAGTTAAAA
CTTTCAACAATGGATCTCTTGGTTCCGGCATCGATGAAGAACGCAGCGAAATGCGATAACTAGTGTGAAT
TGCAGAATTCCGTGAATCATCGAGTCTTTGAACGCACATTGCGCCCCCTGGTATTCCGGGGGGCATGCCT
GTCCGAGCGTCATTGCTGCCCATCAAGCACGGCTTGTGTGTTGGGTCGTCGTCCCCTCTCCGGGGGGGAC
GGGCCCCAAAGGCAGCGGCGGCACCGCGTCCGATCCTCGAGCGTATGGGGCTTTGTCACCCGCTCTGTAG
GCCCGGCCGGCGCTTGCCGAACGCAAATCAATCTTTTTCCAGGTTGACCTCGGATCAGGTAGGGATACCC
GCTGAACTTAAGCATA
>Aspergillus_neoflavipes_TU-25
GTACCACTGTTGCTTCGGCGGGCCCGCCAGCCTAGCTGGCCGCCGGGGGG
CTTCTGCCCCCGGGCCCGCGCCCGCCGGAGACCCCAACACGAACACTGTT
TCTGAAAGCCTGTATGAATCCGATTCTTTGTAATCAGTTAAAACTTTCAA
CAATGGATCTCTTGGTTCCGGCATCGATGAAGAACGCAGCGAAATGCGAT
AACTAATGTGAATTGCAGAATTCAGTGAATCATCGAGTCTTTGAACGCAC
ATTGCGCCCCCTGGTATTCCGGGGGGCATGCCTGTCCGAGCGTCATTACT
GCCCTCAAGCCCGGCTTGTATTGGGTCCTCGTCCCCCCGGGGACGGGCCC
GAAAGGCAGCGGCGGCACCGCGTCCGGTCCTCGAGCGTATGGGGCTTTGT
CACCCGCTCTGTAGGCCCGGCCGGCGCCAGCCCACGCAGATCATCCTTTT
TTTCAGGTTGACCTCGGATCAGGTAGGGATACCCGCTGAACTTAAGCATA
>Aspergillus_arcoverdensis_TU-31
TACCTTGTTGCTTCGGCGGGCCCGCCGTTTCGACGGCCGCCGGGGAGGCC
TCGCGCCCCCGGGCCCGCGCCCGCCGAAGACCCCAACATGAACGCTGTTC
TGAAAGTATGCAGTCTGAGTTGATTATCATAATCAGTTAAAACTTTCAAC
AACGGATCTCTTGGTTCCGGCATCGATGAAGAACGCAGCGAAATGCGATA
AGTAATGTGAATTGCAGAATTCAGTGAATCATCGAGTCTTTGAACGCACA
TTGCGCCCCCTGGTATTCCGGGGGGCATGCCTGTCCGAGCGTCATTGCTG
CCCTCAAGCACGGCTTGTGTGTTGGGCCGCCGTCCCCGGTTTCCCCCGGG
GACGGGCCCGAAAGGCAGCGGCGGCACCGCGTCCGATCCTCGAGCGTATG
GGGCTTTGTCACCCGCTCTGTAGGCCCGGCCGGCGCCAGCCGACACCCAA
>Aspergillus_arcoverdensis_KY808749
TGGCAACGACTCCCCAGAGCCGGAAAGTTGGTCAAACCCGGTCATTTAGAGGAAGTAAAAGTCGTAACAA
GGTTTCCGTAGGTGAACCTGCGGAAGGATCATTACCGAGTGAGGGCCCTCTGGGTCCAACCTCCCACCCG
TGTCTATCGTACCTTGTTGCTTCGGCGGGCCCGCCGTTTCGACGGCCGCCGGGGAGGCCTCGCGCCCCCG
GGCCCGCGCCCGCCGAAGACCCCAACATGAACGCTGTTCTGAAAGTATGCAGTCTGAGTTGATTATCATA
ATCAGTTAAAACTTTCAACAACGGATCTCTTGGTTCCGGCATCGATGAAGAACGCAGCGAAATGCGATAA
GTAATGTGAATTGCAGAATTCAGTGAATCATCGAGTCTTTGAACGCACATTGCGCCCCCTGGTATTCCGG
GGGGCATGCCTGTCCGAGCGTCATTGCTGCCCTCAAGCACGGCTTGTGTGTTGGGCCGCCGTCCCCGGTT
TCCCCCGGGGACGGGCCCGAAAGGCAGCGGCGGCACCGCGTCCGATCCTCGAGCGTATGGGGCTTTGTCA
CCCGCTCTGTAGGCCCGGCCGGCGCCAGCCGACACCCAACTTTATTTCTAAGGTTGACCTCGGATCAGGT
AGGGATACCCGCTGAACTTAAGCATATCAATAAGCGGAGGAAAAGAAACCAACAGGGATTGCCTCAGTAA
CGGCGAGTGAAGCGGCAAGAGCTCAAATTTGAAAGCTGGCCCCTTCGGGGTCCGCGTTGTAATTTGCAGA
GGATGCTTCGGGTGCAGCCCCCGTCTAAGTGCCCTGGAA
>Aspergillus_europaeus_TU-32
ACCTTGTTGCTTCGGCGGGCCCGCCATTCGTGGCCGCCGGGGGGCATCTC
GCCCCCGGGCCCGCGCCCGCCGGAGACACCAACACGAACACTGTCTGAAG
GTTGCAGTCTGAGTCGATTTATTTAATCGTTAAAACTTTCAACAACGGAT
CTCTTGGTTCCGGCATCGATGAAGAACGCAGCGAAATGCGATAATTAATG
TGAATTGCAGAATTCAGTGAATCATCGAGTCTTTGAACGCACATTGCGCC
CCCTGGTATTCCGGGGGGCATGCCTGTCCGAGCGTCATTGCTGCCCTCAA
GCACGGCTTGTGTGTTGGGTCGCCGTCCCCTTCCCGGGGGACGGGCCCGA
AAGGCAGCGGCGGCACCGCGTCCGGTCCTCGAGCGTATGGGGCTTTGTCA
CCCGCTCTGTAGGCCCGGCCGGCGCCTGCCGACCACCAACCTTTTTTTAA
>Aspergillus_arcoverdensis_TU-33
TACCTTGTTGCTTCGGCGGGCCCGCCGTTTCGACGGCCGCCGGGGAGGCC
TCGCGCCCCCGGGCCCGCGCCCGCCGAAGACCCCAACATGAACGCTGTTC
TGAAAGTATGCAGTCTGAGTTGATTATCATAATCAGTTAAAACTTTCAAC
AACGGATCTCTTGGTTCCGGCATCGATGAAGAACGCAGCGAAATGCGATA
AGTAATGTGAATTGCAGAATTCAGTGAATCATCGAGTCTTTGAACGCACA
TTGCGCCCCCTGGTATTCCGGGGGGCATGCCTGTCCGAGCGTCATTGCTG
CCCTCAAGCACGGCTTGTGTGTTGGGCCGCCGTCCCCGGTTTCCCCCGGG
GACGGGCCCGAAAGGCAGCGGCGGCACCGCGTCCGATCCTCGAGCGTATG
GGGCTTTGTCACCCGCTCTGTAGGCCCGGCCGGCGCCAGCCGACACCCAA
>Aspergillus_niger_TU-35
CCGTACCCTGTTGCTTCGGCGGGCCCGCCTTCGGGCGGCCCGGGGCCTGC
CCCCGGGACCGCGCCCGCCGGAGACCCCAATGGAACACTGTCTGAAAGCG
TGCAGTCTGAGTTGATTGATACCAATCAGTTAAAACTTTCAACAATGGAT
CTCTTGGTTCCGGCATCGATGAAGAACGCAGCGAAATGCGATAACTAATG
TGAATTGCAGAATTCAGTGAATCATCGAGTCTTTGAACGCACATTGCGCC
CCCTGGTATTCCGGGGGGCATGCCTGTCCGAGCGTCATTTCTCCCCTCCA
GCCCCGCTGGTTGTTGGGCCGCGCCCCCCCGGGGGCGGGCCTCGAGAGAA
ACGGCGGCACCGTCCGGTCCTCGAGCGTATGGGGCTCTGTCACCCGCTCT
>Aspergillus_niger_MT541880
ACCTGCGGAAGGATCATTACCGAGTGCTGGGTCCTTCGGGGCCCAACCTCCCACCCGTGCTTACCGTACC
CTGTTGCTTCGGCGGGCCCGCCTTCGGGCGGCCCGGGGCCTGCCCCCGGGACCGCGCCCGCCGGAGACCC
CAATGGAACACTGTCTGAAAGCGTGCAGTCTGAGTTGATTGATACCAATCAGTTAAAACTTTCAACAATG
GATCTCTTGGTTCCGGCATCGATGAAGAACGCAGCGAAATGCGATAACTAATGTGAATTGCAGAATTCAG
TGAATCATCGAGTCTTTGAACGCACATTGCGCCCCCTGGTATTCCGGGGGGCATGCCTGTCCGAGCGTCA
TTTCTCCCCTCCAGCCCCGCTGGTTGTTGGGCCGCGCCCCCCCGGGGGCGGGCCTCGAGAGAAACGGCGG
CACCGTCCGGTCCTCGAGCGTATGGGGCTCTGTCACCCGCTCTATGGGCCCGGCCGGGGCTTGCCTCGAC
CCCCAATCTTCTCAGATTGACCTCGGATCAGG
>Aspergillus_europaeus_TU-36
ACCTTGTTGCTTCGGCGGGCCCGCCATTCGTGGCCGCCGGGGGGCATCTC
GCCCCCGGGCCCGCGCCCGCCGGAGACACCAACACGAACACTGTCTGAAG
GTTGCAGTCTGAGTCGATTTATTTAATCGTTAAAACTTTCAACAACGGAT
CTCTTGGTTCCGGCATCGATGAAGAACGCAGCGAAATGCGATAATTAATG
TGAATTGCAGAATTCAGTGAATCATCGAGTCTTTGAACGCACATTGCGCC
CCCTGGTATTCCGGGGGGCATGCCTGTCCGAGCGTCATTGCTGCCCTCAA
GCACGGCTTGTGTGTTGGGTCGCCGTCCCCTTCCCGGGGGACGGGCCCGA
AAGGCAGCGGCGGCACCGCGTCCGGTCCTCGAGCGTATGGGGCTTTGTCA
