# Supplementary material for: Identification and biodiversity patterns of Aspergillus species isolated from some soil invertebrates at high altitude using morphological characteristics and phylogenetic analyses
Source: PeerJ. 2023 Mar 28;11:e15035. doi: 10.7717/peerj.15035 (PMC10075209; doi:10.7717/peerj.15035)
Supplement: Supplemental Information 5 [file peerj-11-15035-s005.txt]

>Aspergillus_calidoustus_TU-1
TAACTATACTAACGAAACACAGACGCCCCCGGTCACCGTGACTTCATCAAGAACATGATCACTGGTACCT
CCCAGGCCGATTGCGCTATCCTCATCATTGCCTCCGGTACTGGTGAATTCGAGGCTGGTATCTCCAAGGA
TGGCCAGACCCGTGAGCACGCTCTGCTCGCTTTCACCCTCGGTGTCCGTCAGCTCATTGTTGCCCTCAAC
AAGATGGACACTTGCCAGTGGTCCGAGGCCCGTTACAACGAAATCGTCAAGGAGACTTCCGGTTTCATCA
AGAAGGTCGGCTACAACCCCAAGGCCGTTGCCTTCGTCCCCATCTCCGGTTTCAACGGTGACAACATGCT
CGAGCCCTCCCCCGCCTGCCCCTGGTACAAGGGTTGGGAGAAGGAGACCAAGGCCGGCAAGGTCACTGGT
AAGACCCTCCTCGAGGCCATCGATGCCATTGAGGCCCCCGTCCGTCCCTCCAACAAGCCCCTCCGTCTTC
CCCTCCAGGATGTCTACAAGATCTCTGGTATCGGAACGGTTCCCGTCGGCCGTGTCGAGACTGGTATCAT
CAGCCCCGGTATGGTCGTTACCTTCGCCCCCGCCAACGTCACCACTGAAGTCAAGTCCGTCGAAATGCAC
CACCAGCAGCTCAAGGAGGGTGTTCCCGGTGACAAC
>Aspergillus_ochraceus_TU-2
TTATAGGAAGCCGCCGAGCTCGGAAAGGGTTCCTTCAAGTACGCTTGGGTTCTTGACAAGCTCAAGTCCG
AGCGTGAGCGTGGTATCACCATTGACATTGCCCTCTGGAAGTTCCAGACCTCCAAGTATGAGGTCACTGT
CATTGATGCCCCCGGTCACCGTGACTTCATCAAGAACATGATCACTGGTACCTCCCAGGCCGATTGCGCT
ATCCTCATCATTGCCTCCGGTACTGGTGAGTTCGAGGCTGGTATCTCCAAGGATGGCCAGACCCGTGAGC
ACGCTCTGCTTGCTTTCACCCTCGGTGTCAAGCAGCTCATCGTTGCCCTCAACAAGATGGACACCTGCAA
GTGGGCTGAGGACCGTTACAACGAAATCGTGAAGGAGACCTCCAACTTCATCAAGAAGGTCGGCTACAAC
CCCAAGGCTGTTCCCTTCGTCCCCATCTCCGGTTTCAACGGTGACAACATGCTTGAGCCTTCCCCCAACT
GCCCCTGGTACAAGGGTTGGGAGAAGGAGGGCAAGTCCGGCAAGGTCACCGGTAAGACCCTGCTTGAGGC
CATCGACGCCATCGAGGCCCCCGTCCGTCCCTCCAACAAGCCCCTCCGTCTTCCCCTCCAGGATGTCTAC
AAGATCTCCGGTATTGGAACTGTGCCCGTTGGCCGTGTCGAGACCGGTATCATCTCCCCCGGCATGGTCG
TCACCTTCGCTCCCTCCAACGTCACCACTGAAGTCAAGTCCGTTGAGATGCACCACCAGCAGCTCAAGGA
GGGTGTCCCCGGTGACAACGTTGGTTTCAACGTCAAGAACGTTTCCGTCAAGGAAGTCCGCCGTGGAAAC
>Aspergillus_neoflavipes_TU-3
TCCATCCAGATGCCCCCGGTCACCGTGACTTCATCAAGAACATGATCACTGGTACCTCCCAGGCTGACTG
CGCTATCCTCATCATTGCCTCCGGCACTGGTGAGTTCGAGGCTGGTATCTCCAAGGATGGCCAGACTCGT
GAGCACGCTCTGCTTGCCTTCACCCTCGGTGTCCGTCAGCTCATCGTTGCCCTCAACAAGATGGACACCT
GCAAGTGGTCCCAGGACCGTTACAACGAAATTGTGAAGGAGACTTCCAACTTCATCAAGAAGGTCGGCTA
CAACCCCAAGGCCGTTCCTTTCGTCCCCATCTCCGGTTTCAACGGTGACAACATGCTTGAGGTCTCCGAG
AACTGCCCCTGGTACAAGGGTTGGGAGAAGGAGGGCAAGTCCGGCAAGGTTACCGGCAAGACCCTCCTCG
AGGCCATCGATGCCATCGAGCCCCCCGTCCGTCCCGCCAACAAGCCCCTCCGTCTTCCTCTCCAGGATGT
GTACAAGATCTCCGGTATTGGCACTGTTCCCGTCGGCCGTGTCGAGACTGGTGTTATCACCCCCGGCATG
>Aspergillus_venezuelensis_TU-4
CAGCCCCGGTATGGTCGTTACCTTCGCCCCCGCCAACGTCACCACTGAAGTCAAGTCCGTCGAAATGCAC
AAGATGGACACTTGCCAGTGGTCCGAGGCCCGTTACAACGAAATCGTCAAGGAGACTTCCGGTTTCATCA
AGAAGGTCGGCTACAACCCCAAGGCCGTTGCCTTCGTCCCCATCTCCGGTTTCAACGGTGACAACATGCT
CGAGCCCTCCCCCGCCTGCCCCTGGTACAAGGGTTGGGAGAAGGAGACCAAGGCCGGCAAGGTCACTGGT
AAGACCCTCCTCGAGGCCATCGATGCCATTGAGGCCCCCGTCCGTCCCTCCAACAAGCCCCTCCGTCTTC
CCCTCCAGGATGTCTACAAGATCTCTGGTATCGGAACGGTTCCCGTCGGCCGTGTCGAGACTGGTATCAT
CAGCCCCGGTATGGTCGTTACCTTCGCCCCCGCCAACGTCACCACTGAAGTCAAGTCCGTCGAAATGCAC
GATGCCCCCGGTCACCGTGACTTCATCAAGAACATGATCACTGGTACCTCCCAGGCCGATTGCGCTATCC
>Aspergillus_caespitosus_TU-5
CTACTGGTCACTTGATCTACAAGTGCGGTGGTATTGACCAGCGTACCATTGAGAAGTTCGAGAAGGAAGC
CGCCGAACTCGGTAAGGGTTCCTTCAAGTACGCTTGGGTTCTTGACAAGCTCAAGTCCGAGCGTGAGCGT
GGTATCACCATCGATATCGCTCTCTGGAAGTTCCAGACCCCTAAGTATGAGGTCACCGTCATTGATGCCC
CTGGTCACCGTGACTTCATCAAGAACATGATCACTGGTACCTCCCAGGCCGACTGCGCTATCCTCATCAT
TGCTTCCGGTACTGGTGAATTCGAGGCTGGTATCTCCAAGGATGGCCAGACCCGTGAGCACGCTCTGCTC
GCTTTCACCCTCGGTGTCCGTCAGCTCATCGTTGCCCTCAACAAGATGGACACTGCTGGCTGGGCTGAGG
CTCGTTACAACGAAATCGTCAAGGAGACTTCCGGTTTCATCAAGAAGGTCGGCTACAACCCCAAGTCGGT
TCCCTTCGTCCCCATCTCCGGTTTCAACGGTGACAACATGCTTGAGCCCTCCTCCAACTGCCCCTGGTAC
AAGGGTTGGGAGAAGGAGACCAAGGGTGGCAAGGCCACCGGTAAGACTCTCCTCGAGGCCATCGACGCCA
TTGAGCCCCCCGTCCGTCCCTCCAACAAGCCTCTCCGTCTTCCCCTCCAGGATGTTTACAAGATCTCTGG
TATTGGAACTGTCCCCGTCGGCCGTGTCGAGACCGGTACCATCGTCCCCGGTATGGTCGTCACCTTTGCT
CCCGCCAACGTCACCACTGAAGTCAAGTCCGTTGAGATGCACCACCAGCAGCTCAAGGAGGGTGTTCCCG
GTGACAACGTTGGTTTCAACGTGAAGAACGTTTCCGTCAAGGAAGTCCGCCGTGGTAACGTCGCTGGTGA
>Aspergillus_caespitosus_TU-6
CTACTGGTCACTTGATCTACAAGTGCGGTGGTATTGACCAGCGTACCATTGAGAAGTTCGAGAAGGAAGC
CGCCGAACTCGGTAAGGGTTCCTTCAAGTACGCTTGGGTTCTTGACAAGCTCAAGTCCGAGCGTGAGCGT
GGTATCACCATCGATATCGCTCTCTGGAAGTTCCAGACCCCTAAGTATGAGGTCACCGTCATTGATGCCC
CTGGTCACCGTGACTTCATCAAGAACATGATCACTGGTACCTCCCAGGCCGACTGCGCTATCCTCATCAT
TGCTTCCGGTACTGGTGAATTCGAGGCTGGTATCTCCAAGGATGGCCAGACCCGTGAGCACGCTCTGCTC
GCTTTCACCCTCGGTGTCCGTCAGCTCATCGTTGCCCTCAACAAGATGGACACTGCTGGCTGGGCTGAGG
CTCGTTACAACGAAATCGTCAAGGAGACTTCCGGTTTCATCAAGAAGGTCGGCTACAACCCCAAGTCGGT
TCCCTTCGTCCCCATCTCCGGTTTCAACGGTGACAACATGCTTGAGCCCTCCTCCAACTGCCCCTGGTAC
AAGGGTTGGGAGAAGGAGACCAAGGGTGGCAAGGCCACCGGTAAGACTCTCCTCGAGGCCATCGACGCCA
TTGAGCCCCCCGTCCGTCCCTCCAACAAGCCTCTCCGTCTTCCCCTCCAGGATGTTTACAAGATCTCTGG
TATTGGAACTGTCCCCGTCGGCCGTGTCGAGACCGGTACCATCGTCCCCGGTATGGTCGTCACCTTTGCT
CCCGCCAACGTCACCACTGAAGTCAAGTCCGTTGAGATGCACCACCAGCAGCTCAAGGAGGGTGTTCCCG
>Aspergillus_venezuelensis_TU-8
CAGCCCCGGTATGGTCGTTACCTTCGCCCCCGCCAACGTCACCACTGAAGTCAAGTCCGTCGAAATGCAC
AAGATGGACACTTGCCAGTGGTCCGAGGCCCGTTACAACGAAATCGTCAAGGAGACTTCCGGTTTCATCA
AGAAGGTCGGCTACAACCCCAAGGCCGTTGCCTTCGTCCCCATCTCCGGTTTCAACGGTGACAACATGCT
CGAGCCCTCCCCCGCCTGCCCCTGGTACAAGGGTTGGGAGAAGGAGACCAAGGCCGGCAAGGTCACTGGT
AAGACCCTCCTCGAGGCCATCGATGCCATTGAGGCCCCCGTCCGTCCCTCCAACAAGCCCCTCCGTCTTC
CCCTCCAGGATGTCTACAAGATCTCTGGTATCGGAACGGTTCCCGTCGGCCGTGTCGAGACTGGTATCAT
CAGCCCCGGTATGGTCGTTACCTTCGCCCCCGCCAACGTCACCACTGAAGTCAAGTCCGTCGAAATGCAC
GATGCCCCCGGTCACCGTGACTTCATCAAGAACATGATCACTGGTACCTCCCAGGCCGATTGCGCTATCC
>Aspergillus_flavipes_TU-9
GATGCCCCCGGTCACCGTGACTTCATCAAGAACATGATCACTGGTACCTCCCAGGCCGATTGCGCTATCC
TCATCATCGCTTCCGGCACTGGTGAGTTCGAGGCTGGTATCTCCAAGGATGGCCAGACCCGTGAGCACGC
TCTGCTTGCCTTCACCCTCGGTGTCCGTCAGCTCATTGTTGCCCTCAACAAGATGGACACCTGCAAGTGG
TCCCAGGACCGTTACAACGAAATTGTGAAGGAGACTTCCAACTTCATCAAGAAGGTCGGCTACAACCCCA
AGGCCGTTCCCTTCGTCCCCATCTCCGGCTTCAACGGTGACAACATGCTTGAGGTCTCCGAGAACTGCCC
CTGGTACAAGGGCTGGGAGAAGGAGGGCAAGTCCGGCAAGGTTACCGGAAAGACCCTCCTCGAGGCCATC
GATGCCATCGAGCCCCCCGTCCGTCCTGCCAACAAGCCCCTCCGTCTTCCCCTCCAGGATGTGTACAAGA
TCTCCGGTATCGGTACTGTTCCCGTCGGCCGTGTCGAGACTGGTGTTATCTCCCCCGGCATGGTCGTTAC
CTTCGCTCCC
>Aspergillus_caespitosus_TU-13
CTACTGGTCACTTGATCTACAAGTGCGGTGGTATTGACCAGCGTACCATTGAGAAGTTCGAGAAGGAAGC
CGCCGAACTCGGTAAGGGTTCCTTCAAGTACGCTTGGGTTCTTGACAAGCTCAAGTCCGAGCGTGAGCGT
GGTATCACCATCGATATCGCTCTCTGGAAGTTCCAGACCCCTAAGTATGAGGTCACCGTCATTGATGCCC
CTGGTCACCGTGACTTCATCAAGAACATGATCACTGGTACCTCCCAGGCCGACTGCGCTATCCTCATCAT
TGCTTCCGGTACTGGTGAATTCGAGGCTGGTATCTCCAAGGATGGCCAGACCCGTGAGCACGCTCTGCTC
GCTTTCACCCTCGGTGTCCGTCAGCTCATCGTTGCCCTCAACAAGATGGACACTGCTGGCTGGGCTGAGG
CTCGTTACAACGAAATCGTCAAGGAGACTTCCGGTTTCATCAAGAAGGTCGGCTACAACCCCAAGTCGGT
TCCCTTCGTCCCCATCTCCGGTTTCAACGGTGACAACATGCTTGAGCCCTCCTCCAACTGCCCCTGGTAC
AAGGGTTGGGAGAAGGAGACCAAGGGTGGCAAGGCCACCGGTAAGACTCTCCTCGAGGCCATCGACGCCA
TTGAGCCCCCCGTCCGTCCCTCCAACAAGCCTCTCCGTCTTCCCCTCCAGGATGTTTACAAGATCTCTGG
TATTGGAACTGTCCCCGTCGGCCGTGTCGAGACCGGTACCATCGTCCCCGGTATGGTCGTCACCTTTGCT
CCCGCCAACGTCACCACTGAAGTCAAGTCCGTTGAGATGCACCACCAGCAGCTCAAGGAGGGTGTTCCCG
GTGACAACGTTGGTTTCAACGTGAAGAACGTTTCCGTCAAGGAAGTCCGCCGTGGTAACGTCGCTGGTGA
>Aspergillus_caespitosus_TU-14
CTACTGGTCACTTGATCTACAAGTGCGGTGGTATTGACCAGCGTACCATTGAGAAGTTCGAGAAGGAAGC
CGCCGAACTCGGTAAGGGTTCCTTCAAGTACGCTTGGGTTCTTGACAAGCTCAAGTCCGAGCGTGAGCGT
GGTATCACCATCGATATCGCTCTCTGGAAGTTCCAGACCCCTAAGTATGAGGTCACCGTCATTGATGCCC
CTGGTCACCGTGACTTCATCAAGAACATGATCACTGGTACCTCCCAGGCCGACTGCGCTATCCTCATCAT
TGCTTCCGGTACTGGTGAATTCGAGGCTGGTATCTCCAAGGATGGCCAGACCCGTGAGCACGCTCTGCTC
GCTTTCACCCTCGGTGTCCGTCAGCTCATCGTTGCCCTCAACAAGATGGACACTGCTGGCTGGGCTGAGG
CTCGTTACAACGAAATCGTCAAGGAGACTTCCGGTTTCATCAAGAAGGTCGGCTACAACCCCAAGTCGGT
TCCCTTCGTCCCCATCTCCGGTTTCAACGGTGACAACATGCTTGAGCCCTCCTCCAACTGCCCCTGGTAC
AAGGGTTGGGAGAAGGAGACCAAGGGTGGCAAGGCCACCGGTAAGACTCTCCTCGAGGCCATCGACGCCA
TTGAGCCCCCCGTCCGTCCCTCCAACAAGCCTCTCCGTCTTCCCCTCCAGGATGTTTACAAGATCTCTGG
TATTGGAACTGTCCCCGTCGGCCGTGTCGAGACCGGTACCATCGTCCCCGGTATGGTCGTCACCTTTGCT
CCCGCCAACGTCACCACTGAAGTCAAGTCCGTTGAGATGCACCACCAGCAGCTCAAGGAGGGTGTTCCCG
GTGACAACGTTGGTTTCAACGTGAAGAACGTTTCCGTCAAGGAAGTCCGCCGTGGTAACGTCGCTGGTGA
>Aspergillus_flavipes_TU-15
GATGCCCCCGGTCACCGTGACTTCATCAAGAACATGATCACTGGTACCTCCCAGGCCGATTGCGCTATCC
TCATCATCGCTTCCGGCACTGGTGAGTTCGAGGCTGGTATCTCCAAGGATGGCCAGACCCGTGAGCACGC
TCTGCTTGCCTTCACCCTCGGTGTCCGTCAGCTCATTGTTGCCCTCAACAAGATGGACACCTGCAAGTGG
TCCCAGGACCGTTACAACGAAATTGTGAAGGAGACTTCCAACTTCATCAAGAAGGTCGGCTACAACCCCA
AGGCCGTTCCCTTCGTCCCCATCTCCGGCTTCAACGGTGACAACATGCTTGAGGTCTCCGAGAACTGCCC
CTGGTACAAGGGCTGGGAGAAGGAGGGCAAGTCCGGCAAGGTTACCGGAAAGACCCTCCTCGAGGCCATC
GATGCCATCGAGCCCCCCGTCCGTCCTGCCAACAAGCCCCTCCGTCTTCCCCTCCAGGATGTGTACAAGA
TCTCCGGTATCGGTACTGTTCCCGTCGGCCGTGTCGAGACTGGTGTTATCTCCCCCGGCATGGTCGTTAC
CTTCGCTCCC
>Aspergillus_europaeus_TU-16
AAGTACGCTTGGGTTCTTGACAAGCTCAAGTCCGAGCGTGAGCGTGGTATCACCATCGATATCGCTCTCT
GGAAGTTCCAGACTGCCAAGTATGAGGTTACCGTCATTGGTAAGTTGTCTCCCATGACTCTACAAGCTAT
CATCCATCATCTAACCCATCCCCCATAGATGCCCCCGGTCACCGTGACTTCATCAAGAACATGATCACTG
GTACCTCCCAGGCCGATTGCGCTATCCTCATCATTGCCTCCGGTACTGGTGAATTCGAGGCTGGTATCTC
CAAGGATGGCCAGACCCGTGAGCACGCTCTGCTCGCTTTCACCCTCGGTGTCCGTCAGCTCATTGTTGCC
CTCAACAAGATGGACACCTGCAAGTGGTCCGAGGACCGTTACAACGAGATCGTCAAGGAGACCTCCAACT
TCATCAAGAAGGTCGGCTACAACCCCAAGGCCGTTCCCTTCGTCCCCATCTCCGGTTTCAACGGTGACAA
CATGCTCGAGGTTTCCTCCAACTGCCCCTGGTACAAGGGTTGGGAGAAGGAGACCAAGGCTGGCAAGGCC
ACCGGTAAGACCCTTCTCGAGGCCATCGACGCCATTGAGCCTCCCGTCCGTCCCTCCAACAAGCCCCTCC
GTCTTCCTCTCCAGGATGTCTACAAGATCTCCGGTATTGGAACTGTGCCCGTTGGTCGTGTCGAGACTGG
TGTCATCACCCCTGGTATGGTCGTGACCTTCGCTCCCGCCAACGTCACCACTGAAGTCAAGTCCGTTGAG
>Aspergillus_ustus_TU-19
TAACTATACTAACGAAACACAGACGCCCCCGGTCACCGTGACTTCATCAAGAACATGATCACTGGTACCT
CCCAGGCCGATTGCGCTATCCTCATCATTGCCTCCGGTACTGGTGAATTCGAGGCTGGTATCTCCAAGGA
TGGCCAGACCCGTGAGCACGCTCTGCTCGCTTTCACCCTCGGTGTCCGTCAGCTCATTGTTGCCCTCAAC
AAGATGGACACTTGCCAGTGGTCCGAGGCCCGTTACAACGAAATCGTCAAGGAGACTTCCGGTTTCATCA
AGAAGGTCGGCTACAACCCCAAGGCCGTTGCCTTCGTCCCCATCTCCGGTTTCAACGGTGACAACATGCT
CGAGCCCTCCCCCGCCTGCCCCTGGTACAAGGGTTGGGAGAAGGAGACCAAGGCCGGCAAGGTCACTGGT
AAGACCCTCCTCGAGGCCATCGATGCCATTGAGGCCCCCGTCCGTCCCTCCAACAAGCCCCTCCGTCTTC
CCCTCCAGGATGTCTACAAGATCTCTGGTATCGGAACGGTTCCCGTCGGCCGTGTCGAGACTGGTATCAT
CAGCCCCGGTATGGTCGTTACCTTCGCCCCCGCCAACGTCACCACTGAAGTCAAGTCCGTCGAAATGCAC
>Aspergillus_aculeatus_TU-20
GCCACGTCGATTCCGGCAAGTCGACCACCACTGGTCACCTTATCTACAAGTGCGGTGGTATCGACTCCCG
TACCATTGAGAAGTTCGAGAAGGAAGCCGCCGAGCTCGGTAAGGGTTCCTTCAAGTACGCTTGGGTTCTT
GACAAGCTCAAGTCCGAGCGTGAGCGTGGTATCACCATCGACATTGCCCTCTGGAAGTTCCAGACTGCCA
AGTATGAGGTCACTGTCATTGATGCCCCCGGTCACCGTGACTTCATCAAGAACATGATCACTGGTACCTC
CCAGGCTGACTGCGCTATCCTCATCATTGCCTCCGGTACTGGTGAGTTCGAGGCTGGTATCTCCAAGGAT
GGCCAGACTCGTGAGCACGCTCTGCTTGCCTTCACCCTCGGTGTCCGTCAGCTCATTGTTGCCCTCAACA
AGATGGACACCTGCAAGTGGTCTGAGGACCGTTACAACGAAATCGTGAAGGAGACCTCCAACTTCATCAA
GAAGGTCGGCTACAACCCCAAGGCCGTTCCCTTCGTCCCCATCTCCGGTTTCAACGGTGACAACATGCTT
GAGCCTTCCCCCAACTGCCCCTGGTACAAGGGTTGGGAGAAGGAGGGCAAGTCCGGCAAGGTCACCGGTA
AGACTCTCCTCGAGGCCATCGATGCCATCGAGCCCCCCGTCCGTCCTGCCAACAAGCCTCTCCGTCTTCC
CCTCCAGGATGTGTACAAGATCTCTGGTATCGGAACTGTCCCCGTCGGCCGTGTCGAGACTGGTGTCATC
ACCCCCGGCATGGTTGTTACCTTCGCTCCTTCCAACGTCACCACTGAAGTGAAGTCCGTTGAGATGCACC
ACCAGCAGCTCAAGGAGGGTCTCCCCGGTGACAACGTTGGTTTCAACGTCAAGAACGTCTCCGTCAAGGA
GGTCCGTCGTGGTAACGTCGCTGGTGACTCCAAGAACGACCCCCCTGCTGGCGCTGCCTCCTTCACCGCC
>Aspergillus_flavus_TU-23
CCACTGGTCACTTGATCTACAAGTGTGGTGGTATCGACCAGCGTACCATCGAGAAGTTCGAGAAGGAAGC
CGCTGAGCTCGGTAAGGGTTCCTTCAAGTACGCCTGGGTTCTTGACAAGCTCAAGTCCGAGCGTGAGCGT
GGTATCACCATCGATATCGCCCTCTGGAAGTTCCAGACCTCCAAGTATGAGGTCACCGTCATTGATGCCC
CCGGTCACCGTGACTTCATCAAGAACATGATCACTGGTACTTCCCAGGCTGACTGCGCTATCCTCATCAT
TGCCTCCGGTACTGGTGAATTCGAGGCTGGTATCTCCAAGGATGGTCAGACCCGTGAGCACGCTCTGCTC
GCTTTCACCCTCGGTGTCCGTCAGCTCATCGTTGCCCTCAACAAGATGGACACCTGCAAGTGGTCTCAGG
ATCGTTACAACGAAATCGTTAAGGAGACTTCCAACTTCATCAAGAAGGTCGGATACAACCCCAAGAGCGT
TCCTTTCGTCCCCATCTCCGGTTTCAACGGTGACAACATGATTGAGGCCTCCACCAACTGCCCCTGGTAC
AAGGGTTGGGAGAAGGAGACCAAGGCTGGCAAGTCCACCGGTAAGACCCTTCTCGAGGCCATCGATGCCA
TCGAGCCCCCCGTCCGTCCCACCGACAAGCCTCTCCGTCTTCCCCTCCAGGATGTCTACAAGATCTCTGG
TATCGGTACTGTGCCCGTCGGTCGTGTCGAGACTGGTGTCATCAAGCCTGGTATGGTCGTTACTTTCGCT
CCTGCCAACGTGACCACTGAAGTCAAGTCCGTTGAAATGCACCACCAGCAGCTCCAGGCCGGTAACCCCG
GTGACAACGTTGGTTTCAACGTCAAGAACGTCTCCGTCAAGGAAGTCCGCCGTGGTAACGTTGCCGGTGA
>Aspergillus_oryzae_TU-24
CCACTGGTCACTTGATCTACAAGTGTGGTGGTATCGACCAGCGTACCATCGAGAAGTTCGAGAAGGAAGC
CGCTGAGCTCGGTAAGGGTTCCTTCAAGTACGCCTGGGTTCTTGACAAGCTCAAGTCCGAGCGTGAGCGT
GGTATCACCATCGATATCGCCCTCTGGAAGTTCCAGACCTCCAAGTATGAGGTCACCGTCATTGATGCCC
CCGGTCACCGTGACTTCATCAAGAACATGATCACTGGTACTTCCCAGGCTGACTGCGCTATCCTCATCAT
TGCCTCCGGTACTGGTGAATTCGAGGCTGGTATCTCCAAGGATGGTCAGACCCGTGAGCACGCTCTGCTC
GCTTTCACCCTCGGTGTCCGTCAGCTCATCGTTGCCCTCAACAAGATGGACACCTGCAAGTGGTCTCAGG
ATCGTTACAACGAAATCGTTAAGGAGACTTCCAACTTCATCAAGAAGGTCGGATACAACCCCAAGAGCGT
TCCTTTCGTCCCCATCTCCGGTTTCAACGGTGACAACATGATTGAGGCCTCCACCAACTGCCCCTGGTAC
AAGGGTTGGGAGAAGGAGACCAAGGCTGGCAAGTCCACCGGTAAGACCCTTCTCGAGGCCATCGATGCCA
TCGAGCCCCCCGTCCGTCCCACCGACAAGCCTCTCCGTCTTCCCCTCCAGGATGTCTACAAGATCTCTGG
TATCGGTACTGTGCCCGTCGGTCGTGTCGAGACTGGTGTCATCAAGCCTGGTATGGTCGTTACTTTCGCT
CCTGCCAACGTGACCACTGAAGTCAAGTCCGTTGAAATGCACCACCAGCAGCTCCAGGCCGGTAACCCCG
GTGACAACGTTGGTTTCAACGTCAAGAACGTCTCCGTCAAGGAAGTCCGCCGTGGTAACGTTGCCGGTTT
>Aspergillus_neoflavipes_TU-25
TCCATCCAGATGCCCCCGGTCACCGTGACTTCATCAAGAACATGATCACTGGTACCTCCCAGGCTGACTG
CGCTATCCTCATCATTGCCTCCGGCACTGGTGAGTTCGAGGCTGGTATCTCCAAGGATGGCCAGACTCGT
GAGCACGCTCTGCTTGCCTTCACCCTCGGTGTCCGTCAGCTCATCGTTGCCCTCAACAAGATGGACACCT
GCAAGTGGTCCCAGGACCGTTACAACGAAATTGTGAAGGAGACTTCCAACTTCATCAAGAAGGTCGGCTA
CAACCCCAAGGCCGTTCCTTTCGTCCCCATCTCCGGTTTCAACGGTGACAACATGCTTGAGGTCTCCGAG
AACTGCCCCTGGTACAAGGGTTGGGAGAAGGAGGGCAAGTCCGGCAAGGTTACCGGCAAGACCCTCCTCG
AGGCCATCGATGCCATCGAGCCCCCCGTCCGTCCCGCCAACAAGCCCCTCCGTCTTCCTCTCCAGGATGT
GTACAAGATCTCCGGTATTGGCACTGTTCCCGTCGGCCGTGTCGAGACTGGTGTTATCACCCCCGGCATG
>Aspergillus_arcoverdensis_TU-31
ACCCACTCGGGGTCAATCGATTCGAGTGCCGGACCTGTCCTTATCAATATGTTTTGGAGCAGAGCTATTT
CGAGAAAACGGAAATGAAACAAAAAGAGGTGGAGGATGTCTTCGGTGGGAAGGAAGAATTCGCCAATGCA
GATAGCGTGGGCAGAAAGACTCACGTCAACATCGTCGTTATCGGCCACGTCGATTCCGGCAAGTCCACCA
CCACTGGTCACTTGATCTACAAGTGTGGTGGTATTGACCAGCGTACCATTGAGAAGTTCGAGAAGGAAGC
TGCCGAACTCGGAAAGGGTTCCTTCAAGTACGCTTGGGTTCTTGACAAGCTCAAGTCCGAGCGTGAGCGT
GGTATCACCATCGATATTGCCCTCTGGAAGTTCCAGACCGCCAAGTATGAGGTCACCGTCATTGATGCCC
CCGGTCACCGTGATTTCATCAAGAACATGATCACTGGTACCTCCCAGGCCGATTGCGCTATCCTCATCAT
TGCCTCCGGTACTGGTGAGTTCGAGGCTGGTATCTCCAAGGATGGCCAGACTCGTGAGCACGCTCTGCTT
GCCTTCACCCTCGGTGTCCGTCAGCTCATTGTTGCCCTCAACAAGATGGACACCTGCAAGTGGTCCGAGG
ACCGTTACAACGAAATCGTTAAGGAGACCTCCAACTTCATCAAGAAGGTCGGATACAACCCCAAGAACGT
TCCCTTCGTTCCCATCTCCGGTTTCAACGGTGACAACATGCTTGAGCCCTCCCCCAACTGCCCCTGGTAC
AAGGGTTGGGAGAAGGAGACCAAGGGTGGCAAGGTCACCGGTAAGACCCTCCTCGAGGCCATCGATGCCA
TCGAGCCCCCTGTCCGTCCCGCCAACAAGCCCCTCCGTCTTCCCCTCCAGGATGTTTACAAGATCTCTGG
TATTGGAACTGTGCCCGTCGGCCGTGTCGAGACCGGTGTCATCTCCCCCGGTATGGTCGTGACCTTCGCT
CCTGCCAACGTCACCACTGAAGTCAAGTCCGTTGAGATGCACCACCAGCAGCTCAAGGAGGGTCTCCCCG
GTGACAACGTTGGATTCAACGTCAAGAACGTTTCCGTCAAGGAAGTCCGTCGTGGTAACGTTGCCGGTGA
>Aspergillus_europaeus_TU-32
AAGTACGCTTGGGTTCTTGACAAGCTCAAGTCCGAGCGTGAGCGTGGTATCACCATCGATATCGCTCTCT
GGAAGTTCCAGACTGCCAAGTATGAGGTTACCGTCATTGGTAAGTTGTCTCCCATGACTCTACAAGCTAT
CATCCATCATCTAACCCATCCCCCATAGATGCCCCCGGTCACCGTGACTTCATCAAGAACATGATCACTG
GTACCTCCCAGGCCGATTGCGCTATCCTCATCATTGCCTCCGGTACTGGTGAATTCGAGGCTGGTATCTC
CAAGGATGGCCAGACCCGTGAGCACGCTCTGCTCGCTTTCACCCTCGGTGTCCGTCAGCTCATTGTTGCC
CTCAACAAGATGGACACCTGCAAGTGGTCCGAGGACCGTTACAACGAGATCGTCAAGGAGACCTCCAACT
TCATCAAGAAGGTCGGCTACAACCCCAAGGCCGTTCCCTTCGTCCCCATCTCCGGTTTCAACGGTGACAA
CATGCTCGAGGTTTCCTCCAACTGCCCCTGGTACAAGGGTTGGGAGAAGGAGACCAAGGCTGGCAAGGCC
ACCGGTAAGACCCTTCTCGAGGCCATCGACGCCATTGAGCCTCCCGTCCGTCCCTCCAACAAGCCCCTCC
GTCTTCCTCTCCAGGATGTCTACAAGATCTCCGGTATTGGAACTGTGCCCGTTGGTCGTGTCGAGACTGG
TGTCATCACCCCTGGTATGGTCGTGACCTTCGCTCCCGCCAACGTCACCACTGAAGTCAAGTCCGTTGAG
>Aspergillus_arcoverdensis_TU-33
ACCCACTCGGGGTCAATCGATTCGAGTGCCGGACCTGTCCTTATCAATATGTTTTGGAGCAGAGCTATTT
CGAGAAAACGGAAATGAAACAAAAAGAGGTGGAGGATGTCTTCGGTGGGAAGGAAGAATTCGCCAATGCA
GATAGCGTGGGCAGAAAGACTCACGTCAACATCGTCGTTATCGGCCACGTCGATTCCGGCAAGTCCACCA
CCACTGGTCACTTGATCTACAAGTGTGGTGGTATTGACCAGCGTACCATTGAGAAGTTCGAGAAGGAAGC
TGCCGAACTCGGAAAGGGTTCCTTCAAGTACGCTTGGGTTCTTGACAAGCTCAAGTCCGAGCGTGAGCGT
GGTATCACCATCGATATTGCCCTCTGGAAGTTCCAGACCGCCAAGTATGAGGTCACCGTCATTGATGCCC
CCGGTCACCGTGATTTCATCAAGAACATGATCACTGGTACCTCCCAGGCCGATTGCGCTATCCTCATCAT
TGCCTCCGGTACTGGTGAGTTCGAGGCTGGTATCTCCAAGGATGGCCAGACTCGTGAGCACGCTCTGCTT
GCCTTCACCCTCGGTGTCCGTCAGCTCATTGTTGCCCTCAACAAGATGGACACCTGCAAGTGGTCCGAGG
ACCGTTACAACGAAATCGTTAAGGAGACCTCCAACTTCATCAAGAAGGTCGGATACAACCCCAAGAACGT
TCCCTTCGTTCCCATCTCCGGTTTCAACGGTGACAACATGCTTGAGCCCTCCCCCAACTGCCCCTGGTAC
AAGGGTTGGGAGAAGGAGACCAAGGGTGGCAAGGTCACCGGTAAGACCCTCCTCGAGGCCATCGATGCCA
TCGAGCCCCCTGTCCGTCCCGCCAACAAGCCCCTCCGTCTTCCCCTCCAGGATGTTTACAAGATCTCTGG
TATTGGAACTGTGCCCGTCGGCCGTGTCGAGACCGGTGTCATCTCCCCCGGTATGGTCGTGACCTTCGCT
CCTGCCAACGTCACCACTGAAGTCAAGTCCGTTGAGATGCACCACCAGCAGCTCAAGGAGGGTCTCCCCG
GTGACAACGTTGGATTCAACGTCAAGAACGTTTCCGTCAAGGAAGTCCGTCGTGGTAACGTTGCCGGTGA
>Aspergillus_niger_TU-35
ATATCTTCCCCCCCTCTCTCTTCCTTCTCACTCTTCTCTCCTTCTTTCTTGATTCATCCTCTCTCTAACT
GACTTCTTTGCTCAGCACCTCTACGCGTTCTGGCCGTAGTATCTGAGCAATTTTTCTACAGACTTTTTCT
ATCTAATTCCAAAAAAGAACTTCGAGTTCATTCACAACCGTCATCATGGGTAAGGAGGACAAGACTCACA
TCAACATCGTCGTTATCGGCCACGTCGATTCCGGCAAGTCCACCACCACTGGTCACCTGATCTACAAGTG
CGGTGGTATCGACCAGCGTACCATCGAGAAGTTCGAGAAGGAAGCCGCTGAGCTCGGTAAGGGTTCCTTC
AAGTACGCTTGGGTTCTTGACAAGCTCAAGTCCGAGCGTGAGCGTGGTATCACCATCGACATTGCCCTCT
GGAAGTTCCAGACTGGCAAGTATGAGGTCACCGTCATTGACGCCCCCGGTCACCGTGACTTCATCAAGAA
CATGATCACTGGTACCTCCCAGGCTGACTGCGCTATCCTCATCATTGCCTCCGGTACTGGTGAGTTCGAG
GCTGGTATCTCCAAGGATGGCCAGACTCGTGAGCACGCTCTGCTTGCTTTCACCCTCGGTGTCCGTCAGC
TCATTGTTGCCCTCAACAAGATGGACACCTGCAAGTGGTCCGAGGACCGTTACAACGAAATCGTTAAGGA
GACCTCCAACTTCATCAAGAAGGTCGGCTACAACCCCAAGGGTGTTCCTTTCGTCCCCATCTCCGGTTTC
AACGGTGACAACATGCTCGAGCCCTCCCCCAACTGCCCCTGGTACAAGGGTTGGGAGAAGGAGACCAAGG
CCGGCAAGGTCACCGGTAAGACCCTCCTCGAGGCCATCGACGCCATCGAGCCCCCCGTCCGTCCCTCCAA
CAAGCCCCTCCGTCTTCCCCTCCAGGATGTCTACAAGATCTCCGGTATTGGAACTGTTCCCGTCGGTCGT
GTCGAGACCGGTATCATTGCCCCTGGTATGGTCGTGACCTTCGCTCCCGCCAACGTCACCACTGAAGTCA
AGTCCGTTGAGATGCACCACCAGCAGCTCAAGGAGGGTGTCCCCGGTGACAACGTTGGTTTCAACGTCAA
GAACGTTTCCGTCAAGGAGGTTCGCCGTGGTAACGTTGCCGGTGACTCCAAGAACGACCCCCCTCTTGGC
TGTGAGAGCTTCACCGCCCAGGTCATCGTCCTCAACCACCCCGGTCAGGTCGGCGCTGGTTACGCTCCCG
TCCTGGACTGCCACACTGCTCACATTGCTTGCAAGTTCGCTGAGCTCCTTGAGAAGATTGACCGCCGTAC
CGGAAAGTCTGTTGAATCTTCCCCCAAGTTCATCAAGTCCGGTGACGCTGCCATCGTCAAGATGATTCCC
TCCAAGCCCATGTGTGTTGAGGCTTTCACTGACTACCCCCCTCTTGGTCGTTTCGCTGTCCGCGATATGC
GCCAGACTGTTGCTGTCGGTGTTATCAAGGCTGTTGAGAAGAAGGAGGGTGGTTCCGGTAAGGTTACCAA
GGCCGCCCAGAAGGCCGGTAAGAAATAAGCTGGTGCAGGGTGAAAATGGCATGATGAACCTTTGATGATC
AAACAAAACAATGGAATTACGGAATTAGACTTTGAGTTTATGTAGTTGATCCTACAGGACTTGAATTACG
ACTCGTTTCGTTCAA
>Aspergillus_europaeus_TU-36
AAGTACGCTTGGGTTCTTGACAAGCTCAAGTCCGAGCGTGAGCGTGGTATCACCATCGATATCGCTCTCT
GGAAGTTCCAGACTGCCAAGTATGAGGTTACCGTCATTGGTAAGTTGTCTCCCATGACTCTACAAGCTAT
CATCCATCATCTAACCCATCCCCCATAGATGCCCCCGGTCACCGTGACTTCATCAAGAACATGATCACTG
GTACCTCCCAGGCCGATTGCGCTATCCTCATCATTGCCTCCGGTACTGGTGAATTCGAGGCTGGTATCTC
CAAGGATGGCCAGACCCGTGAGCACGCTCTGCTCGCTTTCACCCTCGGTGTCCGTCAGCTCATTGTTGCC
CTCAACAAGATGGACACCTGCAAGTGGTCCGAGGACCGTTACAACGAGATCGTCAAGGAGACCTCCAACT
TCATCAAGAAGGTCGGCTACAACCCCAAGGCCGTTCCCTTCGTCCCCATCTCCGGTTTCAACGGTGACAA
CATGCTCGAGGTTTCCTCCAACTGCCCCTGGTACAAGGGTTGGGAGAAGGAGACCAAGGCTGGCAAGGCC
ACCGGTAAGACCCTTCTCGAGGCCATCGACGCCATTGAGCCTCCCGTCCGTCCCTCCAACAAGCCCCTCC
GTCTTCCTCTCCAGGATGTCTACAAGATCTCCGGTATTGGAACTGTGCCCGTTGGTCGTGTCGAGACTGG
TGTCATCACCCCTGGTATGGTCGTGACCTTCGCTCCCGCCAACGTCACCACTGAAGTCAAGTCCGTTGAG
